# Supplementary material for: Ganoderma lucidum Immobilized on Wood Demonstrates High Persistence During the Removal of OPFRs in a Trickle-Bed Bioreactor
Source: J Fungi (Basel). 2025 Jan 22;11(2):85. doi: 10.3390/jof11020085 (PMC11856180; doi:10.3390/jof11020085)
Supplement: Supplementary file 1 [file jof-11-00085-s001.zip]

Archive with 1 entries (1 files):
- jof-3334684-supplementary.pdf
